# Supplementary material for: The DUX-25 after Twenty-Five Years: New Analyses and Reference Data
Source: Children (Basel). 2022 Oct 17;9(10):1569. doi: 10.3390/children9101569 (PMC9600854; doi:10.3390/children9101569)
Supplement: Supplementary file 1 [file children-09-01569-s001.zip]

Archive with 7 entries (7 files):
- Supplementary File_S1_DUX_25_child English version.pdf
- Supplementary File_S2_DUX_25_parent English version.pdf
- Supplementary File_S3_DUX25_Manova_Subscales_gender_age.pdf
- Supplementary File_S4_DUX25_MultiGroup_CFA_Gender.pdf
- Supplementary File_S5_DUX_25_MultiGroup_CFA_Age_Groups_Girls.pdf
- Supplementary File_S6_DUX_25_MultiGroup_CFA_Age_Groups_Boys.pdf
- Supplementary File_S7_DUX_25_MultiGroup_CFA_Children_Parents.pdf
